# Supplementary material for: Chitosan-Modified Biochar and Unmodified Biochar for Methyl Orange: Adsorption Characteristics and Mechanism Exploration
Source: Toxics. 2022 Aug 27;10(9):500. doi: 10.3390/toxics10090500 (PMC9501881; doi:10.3390/toxics10090500)
Supplement: Supplementary file 1 [file toxics-10-00500-s001.zip]

Archive with 1 entries (1 files):
- toxics-1872125-supplementary.pdf
